# Supplementary material for: Association of CYP2C19, CYP2D6 and CYP3A4 Genetic Variants on Primaquine Hemolysis in G6PD-Deficient Patients
Source: Pathogens. 2023 Jun 30;12(7):895. doi: 10.3390/pathogens12070895 (PMC10384057; doi:10.3390/pathogens12070895)
Supplement: Supplementary file 1 [file pathogens-12-00895-s001.zip]

Archive with 1 entries (1 files):
- pathogens-2410502-supplementary.pdf
